# Supplementary material for: Retrospective Analysis of HLA Class II-Restricted Neoantigen Peptide-Pulsed Dendritic Cell Vaccine for Breast Cancer
Source: Cancers (Basel). 2024 Dec 17;16(24):4204. doi: 10.3390/cancers16244204 (PMC11674441; doi:10.3390/cancers16244204)
Supplement: Supplementary file 1 [file cancers-16-04204-s001.zip]

Archive with 1 entries (1 files):
- cancers-3357153-supplementary.pptx
